# Supplementary material for: The Epidemiology of Myeloproliferative Neoplasms in New Zealand between 2010 and 2017: Insights from the New Zealand Cancer Registry
Source: Curr Oncol. 2021 Apr 18;28(2):1544–57. doi: 10.3390/curroncol28020146 (PMC8167767; doi:10.3390/curroncol28020146)
Supplement: Supplementary file 1 [file curroncol-28-00146-s001.zip]

Archive with 1 entries (1 files):
- curroncol-1153080-supplementary.pdf
